# Supplementary material for: Clinical observation of male bulbar urethral strictures resulting from straddle injuries associated with falling from heights and riding activities
Source: BMC Surg. 2024 May 11;24:146. doi: 10.1186/s12893-024-02435-x (PMC11088009; doi:10.1186/s12893-024-02435-x)
Supplement: Supplementary file 1 — Supplementary Material 1 [file 12893_2024_2435_MOESM1_ESM.xlsx]

## Sheet: data
group	age	offspring	location of bulbar urethra	degree of stenosis	length in urethrogrphy (mm)	length in operation (mm)	operation duration (min)	blood loss (ml)	bulbocavernosus muscle scar	corpus cavernosum scar
falling	40	Yes	proximal	occlusion	15	17	90	40	Yes	No
falling	45	Yes	proximal	stricture	19	20	95	50	Yes	No
falling	55	Yes	middle	stricture	20	20	100	60	No	No
falling	34	No	proximal	stricture	16	17	90	40	No	No
falling	36	Yes	proximal	occlusion	17	17	100	20	Yes	No
falling	38	Yes	proximal	occlusion	18	19	85	35	Yes	No
falling	27	Yes	proximal	occlusion	15	18	94	35	Yes	No
falling	38	No	proximal	occlusion	21	22	105	50	Yes	No
falling	56	Yes	proximal	occlusion	17	18	80	40	Yes	No
falling	59	Yes	proximal	occlusion	14	15	84	35	No	No
falling	40	Yes	proximal	occlusion	13	17	88	35	No	No
falling	45	Yes	middle	occlusion	25	25	100	50	No	No
falling	43	Yes	proximal	occlusion	19	20	110	50	Yes	No
falling	26	Yes	proximal	occlusion	17	19	97	30	Yes	No
falling	38	Yes	proximal	occlusion	17	18	90	35	Yes	No
falling	24	No	proximal	occlusion	21	20	95	40	Yes	No
falling	27	No	proximal	stricture	14	17	90	30	No	No
falling	48	Yes	proximal	stricture	15	19	90	40	No	No
falling	57	Yes	proximal	occlusion	20	22	100	40	Yes	No
falling	18	No	proximal	occlusion	17	20	95	40	Yes	No
falling	23	No	middle	occlusion	23	25	120	50	No	No
falling	29	No	proximal	occlusion	15	15	95	40	Yes	No
falling	56	Yes	proximal	occlusion	17	16	90	30	Yes	No
falling	43	Yes	proximal	occlusion	16	17	90	30	Yes	No
falling	39	Yes	proximal	stricture	20	22	100	50	Yes	No
falling	44	Yes	proximal	stricture	19	20	80	50	Yes	No
falling	52	Yes	proximal	occlusion	18	18	85	30	Yes	No
falling	36	No	proximal	occlusion	16	18	86	35	No	No
falling	47	Yes	proximal	occlusion	17	19	90	35	Yes	No
riding	26	No	distal	occlusion	18	20	95	35	No	Yes
riding	27	No	distal	occlusion	15	16	110	35	No	No
riding	32	Yes	distal	stricture	17	17	97	35	No	No
riding	30	No	distal	stricture	15	16	91	40	No	No
riding	35	Yes	distal	occlusion	15	17	110	40	No	No
riding	26	No	distal	occlusion	12	15	120	80	No	No
riding	26	No	distal	occlusion	16	20	100	40	No	No
riding	27	No	distal	occlusion	13	15	108	50	No	No
riding	22	No	distal	stricture	10	10	119	30	No	No
riding	32	No	distal	stricture	14	15	109	30	No	No
riding	31	No	distal	occlusion	20	22	90	40	No	Yes
riding	25	No	distal	occlusion	12	13	94	30	No	No
riding	30	No	distal	occlusion	12	15	110	35	No	No
riding	19	No	middle	occlusion	35	45	138	80	No	Yes
riding	20	No	distal	occlusion	20	22	97	50	No	Yes
riding	31	No	distal	occlusion	15	17	98	30	No	No
riding	23	No	distal	stricture	16	17	122	45	No	No
riding	27	No	distal	stricture	13	17	109	50	No	No
riding	28	No	distal	occlusion	15	18	111	40	No	No
riding	24	No	distal	occlusion	18	18	97	40	No	No
riding	30	No	distal	occlusion	15	17	106	50	No	No
riding	20	No	distal	stricture	15	15	86	30	No	Yes
riding	19	No	distal	occlusion	13	14	85	30	No	No
riding	33	Yes	distal	occlusion	11	13	85	30	No	No
riding	27	No	distal	occlusion	14	15	90	35	No	No
riding	25	No	distal	occlusion	14	15	92	40	No	No
riding	28	No	distal	occlusion	16	16	92	40	No	No
